# Supplementary material for: In vitro antimalarial susceptibility profile of Plasmodium falciparum isolates in the BEI Resources repository
Source: Antimicrob Agents Chemother. 2024 Sep 13;68(10):e01189-23. doi: 10.1128/aac.01189-23 (PMC11459958; doi:10.1128/aac.01189-23)
Supplement: Supplemental material — Tables S1 to S3. [file aac.01189-23-s0001.xlsx]

## Sheet: Table S1
Supplementary Material, Table S1. Plasmodium falciparum isolates from BEI Resources showing strain name and depositor's information. * Refers to the Instutution of the depositor (contributer) at the time of the deposit.
Strain ID	Strain Name	Origin	Depositor/ Institution*
MRA-96	CS1	Brazil	Stephen J. Rogerson/ Department of Medicine (RMH), The University of Melbourne
MRA-102	3D7	NF54 parent isolate from the Netherlands	Daniel J. Carucci/ Naval Medical Research Institute
MRA-150	Dd2	Indochina	David Walliker/ University of Edinburgh
MRA-151	3D7A	The Netherlands	David Walliker/ University of Edinburgh
MRA-152	7G8	Brazil	David Walliker/ University of Edinburgh
MRA-153	T9/94	Thailand	David Walliker/ University of Edinburgh
MRA-154	7G8	Brazil	Dennis Kyle/ Walter Reed Army Research Institute
MRA-155	HB3	Honduras	Thomas E. Wellems/ NIAID, NIH
MRA-156	Dd2	Indochina	Thomas E. Wellems/ NIAID, NIH
MRA-157	W2	Thailand	Dennis Kyle/ Walter Reed Army Research Institute
MRA-159	K1	Thailand	Dennis Kyle/ Walter Reed Army Research Institute
MRA-165	3BA6	Genetic cross between HB3, Honduras and 3D7, the Netherlands	Thomas E. Wellems/ NIAID, NIH
MRA-166	C188	Genetic cross between HB3, Honduras and 3D7, the Netherlands	Thomas E. Wellems/ NIAID, NIH
MRA-176	V1/S	Vietnam	Dennis Kyle/ Walter Reed Army Research Institute
MRA-200	RO-33	Ghana (West Africa)	David Walliker/ University of Edinburgh
MRA-201	D10	Papua New Guinea	Yimin Wu/ American Type Culture Collection
MRA-204	TM90C6A	Thailand	Dennis Kyle/ Walter Reed Army Research Institute
MRA-285	D6	Sierra Leone	Dennis Kyle/ Walter Reed Army Research Institute
MRA-309	FCB	Southeast Asia	Thomas E. Wellems/ NIAID, NIH
MRA-326	ITG-2G2	Brazil	Louis H. Miller and Dror Baruck/ NIAID, NIH
MRA-554	3D7 KAHRP knockout	3D7 parent clone from the Netherlands	Alan F. Cowman/ The Walter and Eliza Hall Institute of Medical Research
MRA-568	D10 ACP leader-GFP	D10 parent clone from Papua New Guinea	Alan F. Cowman/ The Walter and Eliza Hall Institute of Medical Research
MRA-577	3D7 KAHRP(-His)-GFP	3D7 parent clone from the Netherlands	Alan F. Cowman/ The Walter and Eliza Hall Institute of Medical Research
MRA-615	3D7 KAHRP knockout	3D7 parent clone from the Netherlands	Alan F. Cowman/ The Walter and Eliza Hall Institute of Medical Research
MRA-731	FCR-3/Gambia (Subline F-86)	FCR-3/Gambia parent from the Gambia	William Trager/ The Rockefeller University
MRA-732	FCR-8/West African	Gambia, West Africa	William Trager deposited as ATCC 50028 to the American Type Culture Collection
MRA-733	FCC-2/Hainan	Hainan Island, China	William Trager/ The Rockefeller University
MRA-736	FCR-3/FMG (Gambia)	FCR-3/Gambia parent from the Gambia	William Trager deposited as ATCC 30932 to American Type Culture Collection
MRA-739	FCR-3/Gambia Clone D-4, Knobless	FCR-3/Gambia parent from the Gambia	William Trager deposited as ATCC 50038 to American Type Culture Collection
MRA-843	Dd2attB	Dd2 parent clone from Hondarus	David Fidock/ Albert Einstien College of Medicine
MRA-909	FCR-1/FVO	FVO parent strain from Vietnam	William Trager/ The Rockefeller University, New York
MRA-925	GB4	Ghana III/CDC parent strain from Ghana	William Trager/ The Rockefeller University, New York
MRA-926	7G8	Brazil	Thomas E. Wellems/ NIAID, NIH
MRA-1000	NF54 (Patient Line E)	NF54 parent strain from the Netherlands	Megan G. Dowler/ Walter Reed Army Research Institute
MRA-1001	3D7 (GL Clone)	3D7 parent clone from the Netherlands	Megan G. Dowler/ Walter Reed Army Research Institute
MRA-1029	3D7HT-GFP	3D7 parent clone from the Netherlands	Andrew M.Talman and Robert E. Sinden/ Imperial College London
MRA-1169	Tanzania (2000708)	Tanzania	Dyann F. Wirth and Sarah K. Volkman/ Harvard School of Public Health; Souleymane Mboup and Daouda Ndiaye/ Cheikh Anta Diop University
MRA-1171	SenP026.04	Senegal	Dyann F. Wirth and Sarah K. Volkman/ Harvard School of Public Health; Souleymane Mboup and Daouda Ndiaye/ Cheikh Anta Diop University
MRA-1173	SenP051.02	Senegal	Dyann F. Wirth and Sarah K. Volkman/ Harvard School of Public Health; Souleymane Mboup and Daouda Ndiaye/ Cheikh Anta Diop University
MRA-1176	SenP011.02	Senegal	Dyann F. Wirth and Sarah K. Volkman/ Harvard School of Public Health; Souleymane Mboup and Daouda Ndiaye/ Cheikh Anta Diop University
MRA-1177	SenP019.04	Senegal	Dyann F. Wirth and Sarah K. Volkman/ Harvard School of Public Health; Souleymane Mboup and Daouda Ndiaye/ Cheikh Anta Diop University
MRA-1180	SenTh010.04_D10	Senegal	Dyann F. Wirth and Sarah K. Volkman/ Harvard School of Public Health; Souleymane Mboup and Daouda Ndiaye/ Cheikh Anta Diop University
MRA-1181	SenTh015.04	Senegal	Dyann F. Wirth and Sarah K. Volkman/ Harvard School of Public Health; Souleymane Mboup and Daouda Ndiaye/ Cheikh Anta Diop University
MRA-1182	SenTh021.09	Senegal	Dyann F. Wirth and Sarah K. Volkman/ Harvard School of Public Health; Souleymane Mboup and Daouda Ndiaye/ Cheikh Anta Diop University
MRA-1183	SenTh026.04	Senegal	Dyann F. Wirth and Sarah K. Volkman/ Harvard School of Public Health; Souleymane Mboup and Daouda Ndiaye/ Cheikh Anta Diop University
MRA-1184	SenTh028.04	Senegal	Dyann F. Wirth and Sarah K. Volkman/ Harvard School of Public Health; Souleymane Mboup and Daouda Ndiaye/ Cheikh Anta Diop University
MRA-1185	SenTh029.09	Senegal	Dyann F. Wirth and Sarah K. Volkman/ Harvard School of Public Health; Souleymane Mboup and Daouda Ndiaye/ Cheikh Anta Diop University
MRA-1186	SenTh032.09	Senegal	Dyann F. Wirth and Sarah K. Volkman/ Harvard School of Public Health; Souleymane Mboup and Daouda Ndiaye/ Cheikh Anta Diop University
MRA-1188	SenTh074.08	Senegal	Dyann F. Wirth and Sarah K. Volkman/ Harvard School of Public Health; Souleymane Mboup and Daouda Ndiaye/ Cheikh Anta Diop University
MRA-1189	SenTh086.09	Senegal	Dyann F. Wirth and Sarah K. Volkman/ Harvard School of Public Health; Souleymane Mboup and Daouda Ndiaye/ Cheikh Anta Diop University
MRA-1190	SenTh090.09	Senegal	Dyann F. Wirth and Sarah K. Volkman/ Harvard School of Public Health; Souleymane Mboup and Daouda Ndiaye/ Cheikh Anta Diop University
MRA-1191	SenTh105.07	Senegal	Dyann F. Wirth and Sarah K. Volkman/ Harvard School of Public Health; Souleymane Mboup and Daouda Ndiaye/ Cheikh Anta Diop University
MRA-1193	SenTh112.09	Senegal	Dyann F. Wirth and Sarah K. Volkman/ Harvard School of Public Health; Souleymane Mboup and Daouda Ndiaye/ Cheikh Anta Diop University
MRA-1194	SenTh113.09	Senegal	Dyann F. Wirth and Sarah K. Volkman/ Harvard School of Public Health; Souleymane Mboup and Daouda Ndiaye/ Cheikh Anta Diop University
MRA-1195	SenTh123.09	Senegal	Dyann F. Wirth and Sarah K. Volkman/ Harvard School of Public Health; Souleymane Mboup and Daouda Ndiaye/ Cheikh Anta Diop University
MRA-1196	SenTh127.09	Senegal	Dyann F. Wirth and Sarah K. Volkman/ Harvard School of Public Health; Souleymane Mboup and Daouda Ndiaye/ Cheikh Anta Diop University
MRA-1197	SenTh128.09	Senegal	Dyann F. Wirth and Sarah K. Volkman/ Harvard School of Public Health; Souleymane Mboup and Daouda Ndiaye/ Cheikh Anta Diop University
MRA-1198	SenTh130.09	Senegal	Dyann F. Wirth and Sarah K. Volkman/ Harvard School of Public Health; Souleymane Mboup and Daouda Ndiaye/ Cheikh Anta Diop University
MRA-1199	SenTh135.09	Senegal	Dyann F. Wirth and Sarah K. Volkman/ Harvard School of Public Health; Souleymane Mboup and Daouda Ndiaye/ Cheikh Anta Diop University
MRA-1200	SenTh137.09	Senegal	Dyann F. Wirth and Sarah K. Volkman/ Harvard School of Public Health; Souleymane Mboup and Daouda Ndiaye/ Cheikh Anta Diop University
MRA-1201	SenTh142.09	Senegal	Dyann F. Wirth and Sarah K. Volkman/ Harvard School of Public Health; Souleymane Mboup and Daouda Ndiaye/ Cheikh Anta Diop University
MRA-1202	SenTh148.09	Senegal	Dyann F. Wirth and Sarah K. Volkman/ Harvard School of Public Health; Souleymane Mboup and Daouda Ndiaye/ Cheikh Anta Diop University
MRA-1203	SenTh149.09	Senegal	Dyann F. Wirth and Sarah K. Volkman/ Harvard School of Public Health; Souleymane Mboup and Daouda Ndiaye/ Cheikh Anta Diop University
MRA-1204	SenTh151.09	Senegal	Dyann F. Wirth and Sarah K. Volkman/ Harvard School of Public Health; Souleymane Mboup and Daouda Ndiaye/ Cheikh Anta Diop University
MRA-1205	SenTh165.09	Senegal	Dyann F. Wirth and Sarah K. Volkman/ Harvard School of Public Health; Souleymane Mboup and Daouda Ndiaye/ Cheikh Anta Diop University
MRA-1208	SenTh231.08	Senegal	Dyann F. Wirth and Sarah K. Volkman/ Harvard School of Public Health; Souleymane Mboup and Daouda Ndiaye/ Cheikh Anta Diop University
MRA-1209	SenTh232.08	Senegal	Dyann F. Wirth and Sarah K. Volkman/ Harvard School of Public Health; Souleymane Mboup and Daouda Ndiaye/ Cheikh Anta Diop University
MRA-1211	SenV035.04	Senegal	Dyann F. Wirth and Sarah K. Volkman/ Harvard School of Public Health; Souleymane Mboup and Daouda Ndiaye/ Cheikh Anta Diop University
MRA-1217	NF54HT-GFP-luc	NF54 parent strain from the Netherlands	Stefan H. I. Kappe/ Seattle Biomedical Research Institute
MRA-1219	3D7-A	Clone from 3D7, the Netherlands	Alfred Cortés and Brian Cooke/ Fundacio Privada Centre de Recerca en Salut Internacional de Barcelona (CRESIB)
MRA-1220	10G	Clone from 3D7, the Netherlands	Alfred Cortés / Fundacio Privada Centre de Recerca en Salut Internacional de Barcelona (CRESIB)
MRA-1221	1.2B	Clone from 3D7, the Netherlands	Alfred Cortés / Fundacio Privada Centre de Recerca en Salut Internacional de Barcelona (CRESIB)
MRA-1222	W4-1	Clone from 3D7, the Netherlands	Alfred Cortés / Fundacio Privada Centre de Recerca en Salut Internacional de Barcelona (CRESIB)
MRA-1223	3D7-B	Clone from 3D7, the Netherlands	Alfred Cortés / Fundacio Privada Centre de Recerca en Salut Internacional de Barcelona (CRESIB)
MRA-1224	HB3A	Clone from HB3, Honduras	Alfred Cortés / Fundacio Privada Centre de Recerca en Salut Internacional de Barcelona (CRESIB)
MRA-1225	AB6	Clone from HB3A from HB3, Honduras	Alfred Cortés / Fundacio Privada Centre de Recerca en Salut Internacional de Barcelona (CRESIB)
MRA-1226	AB10	Clone from HB3A from HB3, Honduras	Alfred Cortés / Fundacio Privada Centre de Recerca en Salut Internacional de Barcelona (CRESIB)
MRA-1227	HB3B	Clone from HB3, Honduras	Alfred Cortés / Fundacio Privada Centre de Recerca en Salut Internacional de Barcelona (CRESIB)
MRA-1228	BB8	Clone from HB3B from HB3, Honduras	Alfred Cortés / Fundacio Privada Centre de Recerca en Salut Internacional de Barcelona (CRESIB)
MRA-1229	BC4	Clone from HB3, Honduras	Alfred Cortés / Fundacio Privada Centre de Recerca en Salut Internacional de Barcelona (CRESIB)
MRA-1230	D10	Papua New Guinea	Alfred Cortés / Fundacio Privada Centre de Recerca en Salut Internacional de Barcelona (CRESIB)
MRA-1231	F1	Clone from D10, Papua New Guinea	Alfred Cortés / Fundacio Privada Centre de Recerca en Salut Internacional de Barcelona (CRESIB)
MRA-1232	G2	Clone from D10, Papua New Guinea	Alfred Cortés / Fundacio Privada Centre de Recerca en Salut Internacional de Barcelona (CRESIB)
MRA-1233	E3	Clone from D10, Papua New Guinea	Alfred Cortés / Fundacio Privada Centre de Recerca en Salut Internacional de Barcelona (CRESIB)
MRA-1234	G4	Clone from D10, Papua New Guinea	Alfred Cortés / Fundacio Privada Centre de Recerca en Salut Internacional de Barcelona (CRESIB)
MRA-1236	IPC_3445	Pailin Province, Western Cambodia	Didier Menard/ Institut Pasteur du Cambodge
MRA-1237	IPC_3663	Pailin province, Western Cambodia	Didier Menard/ Institut Pasteur du Cambodge
MRA-1238	IPC_4884	Pursat province, Western Cambodia	Didier Menard/ Institut Pasteur du Cambodge
MRA-1239	IPC_5188	Ratanakiri province, Northeastern Cambodia	Didier Menard/ Institut Pasteur du Cambodge
MRA-1240	IPC_5202	Battambang province, western Cambodia	Didier Menard/ Institut Pasteur du Cambodge
MRA-1241	IPC_4912	Mondulkiri province, southeastern Cambodia	Didier Menard/ Institut Pasteur du Cambodge
MRA-1250	CamWT	Pursat province, western Cambodia	David Fidock/ Columbia University
MRA-1251	CamWT_C580Y	Pursat province, western Cambodia*	David Fidock/ Columbia University
MRA-1252	Cam3.I_rev	Battambang province, western Cambodia*	David Fidock/ Columbia University
MRA-1253	Cam5_rev	Mondulkiri province, southeastern Cambodia*	David Fidock/ Columbia University
MRA-1254	Cam2_rev	Pailin province, Western Cambodia*	David Fidock/ Columbia University
MRA-1255	Dd2_R539T	Indochina*	David Fidock/ Columbia University
MRA-1284	IPC_6261	Pursat Province, western Cambodia	Didier Menard/ Institut Pasteur du Cambodge
MRA-1285	IPC_6403	Pursat Province, western Cambodia	Didier Menard/ Institut Pasteur du Cambodge
MRA-1286	IPC_6293	Battambang province, western Cambodia	Didier Menard/ Institut Pasteur du Cambodge
MRA-1288	Palo Alto 89F5 VarO	Palo Alto parent strain from Uganda	Michel ne Guillotte-Blisnick and Odile Mercereau-Puijalon/ lnstitut Pasteur
MRA-1314	NF54::DiCre	NF54 parent strain from the Netherlands	Moritz Treeck/ The Francis Crick Institute
MRA-1315	MRA1236-hap1	IPC_3445 parent strain from Pailin province, western Cambodia	BEI Resources, ATCC
MRA-1316	MRA1236-hap2	IPC_3445 parent strain from Pailin province, western Cambodia	BEI Resources, ATCC
MRA-1317	MRA1240-hap1	IPC_5202 parent strain from Battambang province, western Cambodia	BEI Resources, ATCC
MRA-1318	MRA1240-hap2	IPC_5202 parent strain from Battambang province, western Cambodia	BEI Resources, ATCC
MRA-1319	MRA1240-hap3	IPC_5202 parent strain from Battambang province, western Cambodia	BEI Resources, ATCC
MRA-1320	MRA1285-hap1	IPC_6403 parent strain from Pursat Province, western Cambodia	BEI Resources, ATCC
MRA-1321	MRA1285-hap3	IPC_6403 parent strain from Pursat Province, western Cambodia	BEI Resources, ATCC

## Sheet: Table S2 
Supplementary Material, Table S2. Antimalarial Susceptibility Profiles for malaria strains (MRA-XXX). Abbreviations for antimalarials are CQ = chloroquine; ART= artemisinin; QN = quinine; PYR = pyrimethamine; SDX = sulfadoxine; CYC = cycloguanil; HF = halofantrine and LM = lumefantrine. IC50s for CQ, ART, QN, PYR, SDX, CYC, HF and LM are shown as mean ± standard deviation (SD) for at least three …
			Primary Drug Panel							Secondary Drug Panel
Strain ID	Assigned Isolate ID	Strain Name	Number of Repeats (n)	CQ IC50 (nM)	ART IC50 (nM)	QN IC50 (nM)	PYR IC50 (nM)	SDX IC50 (µM)	CYC IC50 (nM)	Number of Repeats (n)*	HF IC50 (nM)	LM IC50 (nM)
MRA-96	1	CS1	3	71 ± 3	5.8 ± 0.3	220 ± 19	46 ± 14	390 ± 88	1200 ± 50	nd	nd	nd
MRA-102	2	3D7	18	7.8 ± 2.5	9.3 ± 3.4	47 ± 13	38 ± 10	330 ± 160	11 ± 4	11	6.7 ± 1.7	120 ± 17
MRA-150	3	Dd2	18	47 ± 11	8.0 ± 4.7	130 ± 55	25000 ± 8600	430 ± 120	1200 ± 370	11	2.7 ± 1.0	60 ± 20
MRA-151	4	3D7A	4	6.9 ± 0.4	7.3 ± 3.6	76 ± 32	55 ± 23	320 ± 54	16 ± 6	nd	nd	nd
MRA-152	5	7G8	3	39 ± 12	5.1 ± 3.6	91 ± 7	25000 ± 15000	190 ± 160	600 ± 160	nd	nd	nd
MRA-153	6	T9/94	3	32 ± 3	11 ± 2	200 ± 16	31 ± 5	340 ± 110	1100 ± 130	nd	nd	nd
MRA-154	7	7G8	3	56 ± 14	4.1 ± 1.6	99 ± 17	34000 ± 3700	250 ± 23	820 ± 370	nd	nd	nd
MRA-155	8	HB3	3	9.5 ± 1.9	11 ± 3	76 ± 29	2300 ± 540	480 ± 95	48 ± 16	nd	nd	nd
MRA-156	9	Dd2	3	34 ± 5	6.6 ± 4.3	92 ± 5	18000 ± 900	410 ± 64	1400 ± 87	3	1.6 ± 0.2	45 ± 7
MRA-157	10	W2	3	70 ± 17	3.2 ± 2.1	73 ± 19	20000 ± 3700	440 ± 250	1200 ± 45	nd	nd	nd
MRA-159	11	K1	3	120 ± 24	4.9 ± 2.1	130 ± 45	31000 ± 9500	470 ± 73	1100 ± 200	nd	nd	nd
MRA-165	12	3BA6	3	79 ± 12	11 ± 2	170 ± 35	8700 ± 1000	370 ± 59	200 ± 40	nd	nd	nd
MRA-166	13	C188	3	8.7 ± 0.7	11 ± 2	100 ± 16	29000 ± 5800	330 ± 92	1400 ± 280	nd	nd	nd
MRA-176	14	V1S	3	58 ± 7	6.5 ± 2.3	150 ± 24	31000 ± 8300	430 ± 210	250 ± 43	nd	nd	nd
MRA-200	15	RO-33	3	9.7 ± 2.8	7.1 ± 2.1	34 ± 5	31000 ± 11000	280 ± 260	710 ± 350	nd	nd	nd
MRA-201	16	D10	3	14 ± 2	9.4 ± 0.7	35 ± 10	39 ± 8	340 ± 42	6.9 ± 0.9	nd	nd	nd
MRA-204	17	TM90C6A	3	33 ± 3	11 ± 2	110 ± 26	17000 ± 13400	390 ± 47	510 ± 210	nd	nd	nd
MRA-285	18	D6	3	6.7 ± 1.7	16 ± 7	18 ± 5	29 ± 4	440 ± 210	6.4 ± 1.9	3	4.7 ± 0.9	100 ± 21
MRA-309	19	FCB	3	28 ± 2	11 ± 2	170 ± 40	33 ± 3	550 ± 220	780 ± 220	nd	nd	nd
MRA-326	20	ITG-2G2	3	45 ± 3	13 ± 2	340 ± 42	24 ± 3	520 ± 140	880 ± 170	nd	nd	nd
MRA-554	21	3D7 KAHRP knockout	3	7.0 ± 0.5	14 ± 2	34 ± 5	15000 ± 1800	480 ± 57	330 ± 52	nd	nd	nd
MRA-568	22	D10 ACP leader-GFP	3	17 ± 5	5.4 ± 0.7	30 ± 5	50000 ± 7900	440 ± 69	350 ± 110	nd	nd	nd
MRA-577	23	3D7 KAHRP(-His)-GFP	3	5.7 ± 0.5	8.4 ± 0.3	27 ± 3	38 ± 3	290 ± 45	11 ± 2	nd	nd	nd
MRA-615	24	3D7 KAHRP knockout	3	37 ± 2	5.7 ± 0.5	110 ± 9	26000 ± 3100	320 ± 50	1500 ± 580	nd	nd	nd
MRA-731	25	FCR-3/Gambia (Subline F-86)	3	150 ± 50	5.5 ± 1.9	220 ± 50	74 ± 11	330 ± 130	1000 ± 78	nd	nd	nd
MRA-732	26	FCR-8/West African	3	10 ± 5	9.7 ± 0.2	37 ± 24	58 ± 10	460 ± 54	14 ± 1	nd	nd	nd
MRA-733	27	FCC-2/Hainan	3	7.2 ± 0.3	16 ± 2	32 ± 3	700 ± 610	450 ± 36	140 ± 10	nd	nd	nd
MRA-736	28	FCR-3/FMG (Gambia)	3	55 ± 10	7.6 ± 1.2	130 ± 21	140 ± 34	280 ± 66	590 ± 71	nd	nd	nd
MRA-739	29	FCR-3/Gambia Clone D-4, Knobless	3	23 ± 3	16 ± 2	110 ± 12	96 ± 19	400 ± 80	930 ± 110	nd	nd	nd
MRA-843	30	Dd2attB	3	64 ± 5	12 ± 2	250 ± 61	27000 ± 3200	340 ± 54	580 ± 230	nd	nd	nd
MRA-909	31	FCR-1/FVO	3	56 ± 5	12 ± 2	290 ± 47	31 ± 6	340 ± 68	1000 ± 160	nd	nd	nd
MRA-925	32	GB4	3	25 ± 2	11 ± 2	73 ± 5	42 ± 7	550 ± 66	9.9 ± 1.2	nd	nd	nd
MRA-926	33	7G8	3	46 ± 10	3.9 ± 0.9	64 ± 17	45000 ± 7200	230 ± 92	620 ± 74	3	0.8 ± 0.2	20 ± 5
MRA-1000	34	NF54 (Patient Line E)	3	8.1 ± 0.5	12 ± 2	69 ± 17	61 ± 7	350 ± 61	29 ± 12	nd	nd	nd
MRA-1001	35	3D7 (GL Clone)	3	6.1 ± 1.2	14 ± 2	86 ± 14	37 ± 4	480 ± 57	9.7 ± 1.2	nd	nd	nd
MRA-1029	36	3D7HT-GFP	3	12 ± 2	6.9 ± 0.3	160 ± 19	37 ± 10	490 ± 78	68 ± 23	nd	nd	nd
MRA-1169	37	Tanzania (2000708)	3	15 ± 2	8.2 ± 0.3	41 ± 5	13000 ± 2500	460 ± 110	990 ± 120	nd	nd	nd
MRA-1171	38	SenP026.04	3	30 ± 2	4.9 ± 0.2	22 ± 5	16000 ± 2600	500 ± 99	390 ± 47	nd	nd	nd
MRA-1173	39	SenP051.02	3	31 ± 2	5.6 ± 0.5	78 ± 12	16000 ± 2600	340 ± 54	500 ± 40	nd	nd	nd
MRA-1176	40	SenP011.02	3	6.7 ± 0.9	6.5 ± 0.5	36 ± 5	30 ± 4	480 ± 57	6.3 ± 0.7	nd	nd	nd
MRA-1177	41	SenP019.04	3	6.9 ± 0.5	15 ± 2	77 ± 16	23000 ± 6500	340 ± 94	530 ± 62	nd	nd	nd
MRA-1180	42	SenTh010.04_D10	3	7.3 ± 0.2	6.0 ± 0.3	46 ± 2	84 ± 13	450 ± 28	7.7 ± 0.5	nd	nd	nd
MRA-1181	43	SenTh015.04	3	19 ± 8	22 ± 8	110 ± 31	15000 ± 6100	170 ± 9	480 ± 240	3	5.6 ± 0.5	76 ± 7
MRA-1182	44	SenTh021.09	3	25 ± 5	6.8 ± 2.6	77 ± 2	14000 ± 2100	490 ± 140	720 ± 24	nd	nd	nd
MRA-1183	45	SenTh026.04	3	33 ± 7	11 ± 2	140 ± 29	26000 ± 4100	310 ± 87	540 ± 110	3	5.8 ± 3.1	52 ± 17
MRA-1184	46	SenTh028.04	3	32 ± 10	16 ± 3	100 ± 3	34000 ± 2600	470 ± 150	870 ± 170	3	4.1 ± 0.3	50 ± 9
MRA-1185	47	SenTh029.09	3	12 ± 2	6.9 ± 0.3	38 ± 7	28000 ± 4500	370 ± 90	600 ± 71	3	6.1 ± 0.5	91 ± 26
MRA-1186	48	SenTh032.09	3	8 ± 1.2	4.4 ± 0.5	50 ± 9	30000 ± 4700	400 ± 97	730 ± 150	3	5.0 ± 1.2	80 ± 26
MRA-1188	49	SenTh074.08	3	7.5 ± 0.9	3.3 ± 0.5	35 ± 3	33000 ± 2600	360 ± 71	480 ± 38	3	7.3 ± 1.2	140 ± 28
MRA-1189	50	SenTh086.09	3	7.5 ± 0.7	6.5 ± 1.9	52 ± 3	36000 ± 2900	530 ± 63	770 ± 61	3	11 ± 2	150 ± 19
MRA-1190	51	SenTh090.09	3	7.4 ± 0.5	8.6 ± 1.9	45 ± 2	25000 ± 3200	330 ± 26	370 ± 52	3	7.3 ± 0.3	150 ± 23
MRA-1191	52	SenTh105.07	3	6.3 ± 0.3	9.0 ± 3.3	45 ± 2	2300 ± 40	500 ± 87	58 ± 2	3	7.0 ± 0.5	160 ± 26
MRA-1193	53	SenTh112.09	3	20 ± 14	4.7 ± 0.2	72 ± 42	40000 ± 4700	410 ± 97	590 ± 430	3	5.3 ± 0.3	50 ± 33
MRA-1194	54	SenTh113.09	3	4.4 ± 0.5	8.3 ± 2.3	180 ± 71	24000 ± 7800	97 ± 38	590 ± 95	3	6.1 ± 0.7	110 ± 23
MRA-1195	55	SenTh123.09	3	67 ± 24	5.1 ± 1.6	110 ± 23	28000 ± 8000	140 ± 120	430 ± 100	3	4.7 ± 1.2	83 ± 28
MRA-1196	56	SenTh127.09	3	6.9 ± 1.7	8.5 ± 2.4	78 ± 24	22000 ± 3500	420 ± 100	760 ± 240	3	5.3 ± 1.2	110 ± 29
MRA-1197	57	SenTh128.09	3	7.7 ± 1.2	8.5 ± 1.7	28 ± 9	41000 ± 8200	480 ± 150	1000 ± 210	nd	nd	nd
MRA-1198	58	SenTh130.09	3	70 ± 31	2.7 ± 1.0	120 ± 40	14000 ± 1700	380 ± 110	680 ± 140	nd	nd	nd
MRA-1199	59	SenTh135.09	3	6.3 ± 1	3.1 ± 0.3	28 ± 7	34000 ± 2700	470 ± 55	490 ± 99	3	1.8 ± 0.2	54 ± 10
MRA-1200	60	SenTh137.09	3	15 ± 5	5.6 ± 1.4	73 ± 29	36000 ± 8700	300 ± 35	400 ± 95	3	1.5 ± 0.5	73 ± 29
MRA-1201	61	SenTh142.09	3	11 ± 3	5.9 ± 0.7	70 ± 28	32000 ± 5000	350 ± 120	360 ± 110	3	2.3 ± 0.9	64 ± 26
MRA-1202	62	SenTh148.09	3	14 ± 2	6.6 ± 0.3	64 ± 12	20000 ± 3200	460 ± 94	540 ± 64	nd	nd	nd
MRA-1203	63	SenTh149.09	3	16 ± 2	4.4 ± 0.5	160 ± 26	35 ± 10	280 ± 55	7.8 ± 1.2	nd	nd	nd
MRA-1204	64	SenTh151.09	3	25 ± 5	3.3 ± 0.3	69 ± 24	22000 ± 4400	330 ± 110	530 ± 110	nd	nd	nd
MRA-1205	65	SenTh165.09	3	7.6 ± 0.7	4.0 ± 0.2	39 ± 5	29380 ± 3500	520 ± 62	650 ± 78	3	4.0 ± 0.3	83 ± 10
MRA-1208	66	SenTh231.08	3	16 ± 3	6.5 ± 0.5	49 ± 12	30660 ± 12000	360 ± 100	730 ± 210	nd	nd	nd
MRA-1209	67	SenTh232.08	3	6.7 ± 0.5	6.8 ± 0.3	83 ± 7	21710 ± 4300	380 ± 45	520 ± 83	nd	nd	nd
MRA-1211	68	SenV035.04	3	4.2 ± 3.4	2.9 ± 0.7	23 ± 5	11 ± 2	140 ± 55	13 ± 5	nd	nd	nd
MRA-1217	69	NF54HT-GFP-luc	3	7.8 ± 0.3	6.6 ± 2.8	40 ± 7	38000 ± 9600	400 ± 31	310 ± 28	3	6.5 ± 1.6	91 ± 33
MRA-1219	70	3D7-A	3	7.1 ± 1.4	5.2 ± 0.2	27 ± 2	41 ± 3	480 ± 33	13 ± 2	nd	nd	nd
MRA-1220	71	10G	3	7.1 ± 0.7	5.2 ± 0.5	43 ± 3	45 ± 1	140 ± 23	11 ± 2	nd	nd	nd
MRA-1221	72	1.2B	3	11 ± 2	3.9 ± 0.2	32 ± 5	36 ± 1	210 ± 19	10 ± 2	nd	nd	nd
MRA-1222	73	W4-1	3	7.4 ± 0.9	6.9 ± 0.2	37 ± 2	37 ± 5	430 ± 76	12 ± 2	nd	nd	nd
MRA-1223	74	3D7-B	3	12 ± 2	7.0 ± 0.2	41 ± 4	41 ± 5	430 ± 50	8.5 ± 0.2	nd	nd	nd
MRA-1224	75	HB3A	3	12 ± 2	8.3 ± 0.3	90 ± 7	5000 ± 400	560 ± 68	59 ± 2	nd	nd	nd
MRA-1225	76	AB6	3	11 ± 2	4.5 ± 0.5	190 ± 38	11000 ± 1300	460 ± 170	92 ± 16	nd	nd	nd
MRA-1226	77	AB10	3	6.5 ± 1.6	4.9 ± 0.5	54 ± 10	2100 ± 250	320 ± 50	65 ± 16	nd	nd	nd
MRA-1227	78	HB3B	3	9.5 ± 0.7	5.8 ± 0.2	51 ± 3	1300 ± 53	550 ± 43	25 ± 3	nd	nd	nd
MRA-1228	79	BB8	3	7.1 ± 0.3	3.0 ± 0.2	63 ± 5	4500 ± 1100	330 ± 12	42 ± 7	nd	nd	nd
MRA-1229	80	BC4	3	12 ± 2	6.0 ± 0.5	58 ± 5	1600 ± 190	380 ± 74	42 ± 2	nd	nd	nd
MRA-1230	81	D10	3	7.2 ± 0.5	7.3 ± 1.0	42 ± 7	28 ± 4	440 ± 34	7.6 ± 1.0	nd	nd	nd
MRA-1231	82	F1	3	7.1 ± 0.5	3.8 ± 0.5	47 ± 3	24 ± 2	390 ± 94	5.3 ± 0.3	nd	nd	nd
MRA-1232	83	G2	3	8.7 ± 0.3	5.9 ± 0.5	88 ± 5	40 ± 9	240 ± 110	7.4 ± 0.9	nd	nd	nd
MRA-1233	84	E3	3	6.9 ± 0.3	7.4 ± 0.3	57 ± 2	39 ± 10	500 ± 38	8.2 ± 1.2	nd	nd	nd
MRA-1234	85	G4	3	6.5 ± 0.5	4.1 ± 0.3	40 ± 5	38 ± 6	310 ± 48	6.2 ± 0.7	nd	nd	nd
MRA-1236	86	IPC_3445	3	26 ± 16	14 ± 5	260 ± 110	38000 ± 9200	360 ± 94	1200 ± 38	3	10 ± 2	140 ± 35
MRA-1237	87	IPC_3663	3	18 ± 14	6.4 ± 4.8	42 ± 10	14000 ± 2200	230 ± 17	910 ± 670	nd	nd	nd
MRA-1238	88	IPC_4884	3	20 ± 14	7.4 ± 6.6	86 ± 43	18000 ± 1800	320 ± 55	540 ± 10	3	5.2 ± 0.9	110 ± 26
MRA-1239	89	IPC_5188	3	19 ± 2	27 ± 7	45 ± 9	27000 ± 4300	220 ± 43	130 ± 110	nd	nd	nd
MRA-1240	90	IPC_5202	3	80 ± 58	18 ± 16	210 ± 73	23000 ± 7200	420 ± 50	850 ± 180	nd	nd	nd
MRA-1241	91	IPC_4912	3	43 ± 18	5.7 ± 3.1	230 ± 140	22000 ± 6900	260 ± 180	300 ± 83	3	5.8 ± 0.9	74 ± 21
MRA-1250	92	CamWT	3	44 ± 20	8.5 ± 5.7	110 ± 42	11000 ± 990	290 ± 97	400 ± 64	nd	nd	nd
MRA-1251	93	CamWT_C580Y	3	49 ± 7	7.6 ± 7.9	89 ± 35	21000 ± 2600	380 ± 59	740 ± 380	nd	nd	nd
MRA-1252	94	Cam3.I_rev	3	40 ± 7	9.8 ± 1.2	240 ± 78	14000 ± 5600	130 ± 100	1000 ± 200	nd	nd	nd
MRA-1253	95	Cam5_rev	3	24 ± 3	6.1 ± 1.0	180 ± 35	19000 ± 6900	220 ± 90	570 ± 210	nd	nd	nd
MRA-1254	96	Cam2_rev	3	22 ± 9	7.6 ± 1.2	120 ± 40	40000 ± 16000	110 ± 43	930 ± 300	nd	nd	nd
MRA-1255	97	Dd2_R539T	3	30 ± 2	7.8 ± 5.2	83 ± 2	30000 ± 4200	400 ± 38	760 ± 530	nd	nd	nd
MRA-1284	98	IPC_6261	3	180 ± 70	14 ± 3	130 ± 42	7000 ± 2200	300 ± 85	630 ± 180	nd	nd	nd
MRA-1285	99	IPC_6403	3	78 ± 62	13 ± 2	62 ± 16	13000 ± 1600	280 ± 33	550 ± 45	nd	nd	nd
MRA-1286	100	IPC_6293	3	87 ± 14	9.9 ± 1.9	150 ± 29	13000 ± 3200	260 ± 62	540 ± 150	nd	nd	nd
MRA-1288	101	Palo Alto 89F5 VarO	3	7.8 ± 1.2	6.9 ± 0.5	64 ± 10	1300 ± 200	300 ± 59	41 ± 9	nd	nd	nd
MRA-1314	102	NF54::DiCre	3	11 ± 2	11 ± 2	51 ± 3	56 ± 7	410 ± 48	15 ± 2	nd	nd	nd
MRA-1315	103	MRA1236-hap1	3	27 ± 2	12 ± 2	160 ± 12	38000 ± 3000	580 ± 69	1400 ± 280	nd	nd	nd
MRA-1316	104	MRA1236-hap2	3	43 ± 2	19 ± 2	210 ± 17	23000 ± 6500	360 ± 43	1400 ± 110	nd	nd	nd
MRA-1317	105	MRA1240-hap1	3	41 ± 5	26 ± 2	220 ± 9	34000 ± 1400	570 ± 45	790 ± 31	nd	nd	nd
MRA-1318	106	MRA1240-hap2	3	47 ± 5	15 ± 2	210 ± 25	29000 ± 2300	310 ± 110	800 ± 64	nd	nd	nd
MRA-1319	107	MRA1240-hap3	3	69 ± 5	18 ± 2	250 ± 21	30000 ± 1200	470 ± 74	650 ± 78	nd	nd	nd
MRA-1320	108	MRA1285-hap1	3	59 ± 7	12 ± 2	110 ± 9	28000 ± 2300	140 ± 57	860 ± 35	nd	nd	nd
MRA-1321	109	MRA1285-hap3	3	84 ± 3	19 ± 2	140 ± 10	34000 ± 4100	570 ± 45	1600 ± 370	nd	nd	nd

## Sheet: Table S3  
Supplementary Material, Table S3. Parasite Survival Rates and K13 Codon Genotypes for malaria strains (MRA-XXX). Abbreviations for antimalarials are DHA = dihydroartemisinin and PPQ = piperaquine. Resistant or sensitive phenotypes are depicted as R or S respectively. Parasites showing a survival rate of ≥10% are deemed drug resistant. "n" represents the number of independent assays performed for …
Strain ID	Strain Name	Sampling Location	Sampling Date	Number of Repeats for RSA (n)	Survival Rate after DHA exposure	DHA resistance status	Number ofd Repeats for PSA (n*)	Survival Rate after PPQ exposure	PPQ resistance status	K13 Codon 539 Genotype	K13 Codon 580 Genotype	Plasmepsin II copy number
MRA-1236	IPC_3445	Pailin Province, Western Cambodia	2010	3	16 ± 2	R	2	2.0 ± 0.3	S	R	Y	1
MRA-1237	IPC_3663	Pailin province, Western Cambodia	2010	2	0.9 ± 0.6	S	nd	nd	nd	R	C	nd
MRA-1238	IPC_4884	Pursat province, Western Cambodia	2011	2	1 ± 0.1	S	nd	nd	nd	R	C	nd
MRA-1239	IPC_5188	Ratanakiri province, Northeastern Cambodia	2011	2	0.4 ± 0.4	S	nd	nd	nd	R	C	nd
MRA-1240	IPC_5202	Battambang province, western Cambodia	2011	3	71 ± 3	R	2	5.2 ± 1.0	S	T	C	1
MRA-1241	IPC_4912	Mondulkiri province, southeastern Cambodia	2011	3	31 ± 10	R	nd	nd	nd	R	C	nd
MRA-1250	CamWT	Pursat province, western Cambodia	2010	2	0.8 ± 0.1	S	nd	nd	nd	R	C	nd
MRA-1251	CamWT_C580Y	Pursat province, western Cambodia*	2010	3	13 ± 7	R	nd	nd	nd	R	Y	nd
MRA-1252	Cam3.I_rev	Battambang province, western Cambodia*	2011	2	2.7 ± 0.4	S	nd	nd	nd	R	C	nd
MRA-1253	Cam5_rev	Mondulkiri province, southeastern Cambodia*	2011	2	0.3 ± 0.1	S	nd	nd	nd	R	C	nd
MRA-1254	Cam2_rev	Pailin province, Western Cambodia*	2010	2	4.7 ± 0.6	S	nd	nd	nd	R	C	nd
MRA-1255	Dd2_R539T	Indochina*	1980	2	13 ± 4.2	R	nd	nd	nd	T	C	nd
MRA-1284	IPC_6261	Pursat Province, western Cambodia	2012	2	26 ± 3	R	2	40 ± 6	R	R	Y	3
MRA-1285	IPC_6403	Pursat Province, western Cambodia	2013	2	14 ± 1	R	2	3.7 ± 0.6	S	R	Y	1
MRA-1286	IPC_6293	Battambang province, western Cambodia	2012	2	15 ± 3	R	2	32 ± 3	R	R	Y	2
MRA-1315	MRA1236-hap1	Pailin province, western Cambodia*	2010	2	11 ± 1	R	2	0.3 ± 0.1	S	R	Y	1
MRA-1316	MRA1236-hap2	Pailin province, western Cambodia*	2010	2	25 ± 3	R	2	0.6 ± 0.1	S	R	Y	1
MRA-1317	MRA1240-hap1	Battambang province, western Cambodia*	2011	2	31 ± 4	R	2	2.5 ± 0.3	S	T	C	1
MRA-1318	MRA1240-hap2	Battambang province, western Cambodia*	2011	2	19 ± 4	R	2	3.1 ± 0.1	S	T	C	1
MRA-1319	MRA1240-hap3	Battambang province, western Cambodia*	2011	2	19 ± 3	R	2	2.0 ± 0.3	S	T	C	1
MRA-1320	MRA1285-hap1	Pursat Province, western Cambodia*	2013	2	3.8 ± 0.3	S	2	3.6 ± 0.4	S	R	Y	1
MRA-1321	MRA1285-hap3	Pursat Province, western Cambodia*	2013	2	10 ± 3	R	2	2.8 ± 0.4	S	R	Y	1
